# Supplementary material for: New Alkylpyridinium Anthraquinone, Isocoumarin, C-Glucosyl Resorcinol Derivative and Prenylated Pyranoxanthones from the Culture of a Marine Sponge-Associated Fungus, Aspergillus stellatus KUFA 2017
Source: Mar Drugs. 2022 Oct 27;20(11):672. doi: 10.3390/md20110672 (PMC9696483; doi:10.3390/md20110672)
Supplement: Supplementary file 1 [file marinedrugs-20-00672-s001.zip]

Archive with 1 entries (1 files):
- marinedrugs-1957955-supplementary.pdf
